# Supplementary material for: Protective Effect of Polyphenolic Extracts from Hippophae rhamnoides L. and Reynoutria japonica Houtt. on Erythrocyte Membrane
Source: Molecules. 2024 Jun 28;29(13):3090. doi: 10.3390/molecules29133090 (PMC11243633; doi:10.3390/molecules29133090)
Supplement: Supplementary file 1 [file molecules-29-03090-s001.zip]

Archive with 1 entries (1 files):
- molecules-3040897-supplementary.pdf
